# Supplementary material for: Inducible and reversible RNA N6-methyladenosine editing
Source: Nat Commun. 2022 Apr 12;13:1958. doi: 10.1038/s41467-022-29665-y (PMC9005610; doi:10.1038/s41467-022-29665-y)
Supplement: Supplementary file 3 — Source Data [file 41467_2022_29665_MOESM3_ESM.xlsx]

## Sheet: Fig 2a
			n=1	n=2	n=3
		PYL+g2+ABA	1	1	1
		dCas13b-M3+g2	7.448	19.471	13.771
		PYL+ABI-M3+g2	1.124	1.238	1.392
		PYL+ABI-M3+g2+ABA	12.568	7.301	10.251
		PYL+ABI-M3-Mut+g2	1.022	1.705	1.2
		PYL+ABI-M3-Mut+g2+ABA	1.408	1.203	1.504

## Sheet: Fig 2b
							n=1	n=2	n=3
						NT-gRNA	1.835	0.720318	1.29964
						g2	7.149	12.7991	9.05068
						g8	4.975	6.50583	3.09635
						g22	2.547	3.5156	1.259

## Sheet: Fig 2c
							n=1	n=2	n=3
						ABA (+)	3.22	5.608	5.559
						ABA (-)	0.942	1.252	0.981

## Sheet: Fig 2d
						left m6A fold		n=1	n=2	n=3
							24h-no wash	12.5	14.044	10.407
							24h-wash	4.813	3.684	3.317
						right ABI-M3 fold		n=1	n=2	n=3
							24h-no wash	5.302	6.263	6.837
							24h-wash	1.836	1.853	1.359

## Sheet: Fig 2e
						Time (h)	n=1	n=2	n=3
						1	1.067	1.876	1.619
						3	2.839	3.402	3.451
						6	4.772	5.42	6.032
						12	9.362	7.691	8.733
						24	14.641	10.449	11.43

## Sheet: Fig 2f
					ABA washout	Time (h)	n=1	n=2	n=3
						0	12.511	11.007	11.861
						1	9.011	10.705	11.822
						3	8.132	9.027	9.097
						6	6.139	7.138	6.934
						12	1.992	3.557	2.18
						24	1.654	2.21	1.288

## Sheet: Fig 3a
		target mRNA	Actb			Gapdh			Foxm1			Sox2
			n=1	n=2	n=3	n=1	n=2	n=3	n=1	n=2	n=3	n=1	n=2	n=3
		Actb	9.32	11.256	9.257	1.051	0.998	1.137	1.216	1.115	1.408	1.11	1.034	0.979
		Gapdh	1.09	1.478	1.106	21.625	19.549	17.625	1.009	0.995	1.135	1.067	1.081	1.117
		Foxm1	1.258	1.089	1.329	1.039	1.145	1.209	71.669	68.313	77.602	1.02	0.985	1.192
		Sox2	1.015	1.118	1.038	1.1037	1.028	0.986	1.253	1.118	1.159	141.372	151.196	145.609

## Sheet: Fig 3b
	Time (h)	dCas13b-PYL+ABI-M3+g2-ABA			dCas13b-PYL+ABI-M3+g2+ABA			dCas13b-M3+g2			dCas13b-PYL+ABI-M3+NT-sgRNA+ABA
		n=1	n=2	n=3	n=1	n=2	n=3	n=1	n=2	n=3	n=1	n=2	n=3
	0	1.0028	1.00053	1.00358	1.00052	1.01214	1.00469	1.00016	1.00027	1.00369	1.00014	1.00023	1.00098
	1	0.946309	0.850395	0.93374	0.76516	0.950701	0.857001	0.925666	0.800595	0.853921	0.98426	0.906567	1.16975
	3	0.892957	0.747722	0.867698	0.626441	0.665648	0.735769	0.638417	0.636699	0.671339	0.896548	0.823013	0.885845
	6	0.791673	0.668284	0.73761	0.478696	0.539104	0.337511	0.457232	0.501237	0.548486	0.756652	0.689401	0.793806

## Sheet: Fig 3c
			dCas13b-PYL+gRNA+ABA			dCas13b-PYL+ABI-M3+NT-gRNA+ABA			dCas13b-PYL+ABI-M3+gRNA			dCas13b-PYL+ABI-M3+gRNA+ABA			dCas13b-M3+gRNA
		6h-post	n=1	n=2	n=3	n=1	n=2	n=3	n=1	n=2	n=3	n=1	n=2	n=3	n=1	n=2	n=3
	left	Sox2 mRNA	0.999998	1.00002	0.999942	1.05201	0.87375	0.90791	1.07166	0.923086	0.767759	0.482658	0.539624	0.540897	0.459477	0.494273	0.300503
	midlle	Foxm1 mRNA	1.00155	0.99999	0.999999	0.988791	0.99911	0.947083	0.95142	0.862118	0.980339	0.700641	0.595088	0.45257	0.538194	0.465509	0.319304
	right	Gapdh mRNA	1	0.999998	1.00001	0.972504	0.931259	1.16569	0.937934	0.933396	1.08296	0.982443	0.859103	1.05888	0.915941	0.924164	0.973124

## Sheet: Fig 4b
							n=1	n=2	n=3
						dCas13b-PYL+gRNA+ABA	1	1	1
						dCas13b-ALK-CD+gRNA	0.505	0.547	0.417
						dCas13b-PYL+ABI-ALK-CD+gRNA	1.255	0.912	1.275
						dCas13b-PYL+ABI-ALK-CD+ABA+gRNA	0.58	0.53	0.66
						dCas13b-PYL+ABI-ALK-CD-Mut+gRNA	1.279	1.067	1.284
						dCas13b-PYL+ABI-ALK-CD-Mut+ABA+gRNA	1.087	0.933	1.189

[truncated: 10 more sheets: Fig 4c, Fig 4d, Fig 5b, Fig S1, Fig S3, Fig S4, Fig S5, Fig S6, Fig S8, Fig S9]
